# Supplementary material for: Dietary potassium stimulates Ppp1Ca-Ppp1r1a dephosphorylation of kidney NaCl cotransporter and reduces blood pressure
Source: J Clin Invest. 2023 Nov 1;133(21):e158498. doi: 10.1172/JCI158498 (PMC10617769; doi:10.1172/JCI158498)
Supplement: Supporting data values [file jci-133-158498-s084.xlsx]

## Sheet: Figure 1B
	WT/WT						CA/-						CA/CA
pNCC (T58)	0.88	1.05	1.09	0.93	0.97	1.08	1.85	1.92	1.58	1.73	1.79	1.84	2.46	2.61	2.24	2.58	2.5	2.4
tNCC	0.95	0.92	1.05	1.1	0.92	1	0.94	0.92	0.96	1.2	1.33	1.19	1.2	1.4	1.38	1.27	1.45	1.36
pNCC/tNCC	0.93	0.98	1.07	1.03	0.91	1.08	1.18	1.23	1.11	1.35	1.15	1.25	1.68	1.49	1.4	1.59	1.61	1.49

## Sheet: Figure 1C
WT/WT - Control K	WT/WT - HK	CA/- - Control K	CA/- - HK	CA /CA - control K	CA/CA - HK
3.68	4.1	4.14	4.72	4.89	5.47
3.82	4.16	4.23	4.79	5.06	5.49
3.92	4.21	4.29	5.13	4.97	5.53
3.86	4.39	4.35	5.3	4.79	5.4
3.78	4.52	4.56	5.36	4.82	5.57
3.73	4.43	4.62	5.43	5.09	5.62
3.8	4.41			5.14	5.85
3.99	4.56			5.38	5.69
4.03	4.38				5.82
4.05	4.44				5.74
4.15					5.92
					5.72
					5.83

## Sheet: Figure 1D
WT/WT
Control - tNCC	HK - tNCC	Control -pNCC	HK - pNCC	Control - Ratio	HK - Ratio
0.971711	0.982476	1.02834	0.375183	1.05406	0.380354
1.15957	0.882831	1.04704	0.267699	0.899357	0.302021
1.06223	0.945227	1.04643	0.387611	0.98121	0.408439
0.954291	0.90714	0.927427	0.316217	0.96798	0.347199
0.921333	0.734403	0.910843	0.427929	0.98468	0.580371
0.930866	0.904835	1.03993	0.363274	1.11271	0.399883
CA/-
Control - tNCC	HK - tNCC	Control -pNCC	HK - pNCC	Control - Ratio	HK - Ratio
0.856671	0.989176	1.03736	0.358337	1.05406	0.380354
0.910722	0.905059	1.15531	0.331637	0.899357	0.302021
0.987542	0.894408	0.997671	0.442275	0.98121	0.408439
1.11803	0.893196	0.912469	0.290959	0.96798	0.347199
1.11061	0.968666	0.961042	0.282527	0.98468	0.580371
1.01642	0.942491	0.936149	0.230635	1.11271	0.399883
CA/CA
Control - tNCC	HK - tNCC	Control -pNCC	HK - pNCC	Control - Ratio	HK - Ratio
0.887747	0.761003	0.982502	0.232848	1.10316	0.304986
0.984136	0.804324	1.01114	0.239675	1.02412	0.29702
1.00668	1.03068	1.03735	0.22885	1.02714	0.221321
1.04792	0.916109	0.989317	0.200864	0.941021	0.218549
1.07899	0.970626	1.01442	0.297303	0.937124	0.30531
0.99453	0.806821	0.965268	0.169653	0.96744	0.209594

## Sheet: Figure 2B
	Extracellular K+ (K+O)	Mean	SEM	n
	2	1.00029	0.0428727	35
	3.5	0.668824	0.0672729	17
	6	0.411667	0.0110805	6
	8	0.215	0.0412916	6
	10	0.245	0.0105673	6

## Sheet: Figure 2C
	% NCC Dephosphoytlation
	WT/WT (1%)	CA/- (1%)	CA/CA (1%)	CA/CA (5%)
	-120	-30	10	-75
	-115	-89	-20	-103
	-113	-100	-25	-109
	-80	-105	-38	-113
	-87	-107	-44
	-89	-114
		-125
		-135

## Sheet: Figure 3B
Ppp1CA
WT/WT - CK	WT/WT - HK	CA/- - CK	CA/- - HK	CA/CA - CK	CA/CA - HK
0.98159	1.30601	1.20062	1.68194	1.78719	1.79965
0.99315	1.31351	1.29726	1.64142	1.73271	1.81056
0.99722	1.45567	1.38913	1.72577	1.78342	1.86737
0.99611	1.4879	1.52835	1.79469	1.75474	1.74353
0.9982	1.39728			1.79994	1.78636
1.01137	1.59049			1.71047	1.8062
1.02236	1.65877			1.84256	1.81324
Ppp1r1a
WT/WT - CK	WT/WT - HK	CA/- - CK	CA/- - HK	CA/CA - CK	CA/CA - HK
1.03243	0.98691	1.02581	0.85996	0.90136	0.64867
0.97813	0.96976	0.96265	0.87696	0.83282	0.70258
0.95825	0.99436	1.03375	0.90293	0.87931	0.73177
1.02503	1.0142	0.93483	0.82242	0.91653	0.79505
1.01436	1.01802			0.87266	0.6954
1.00298	1.02471			0.81306	0.73668
0.98882	0.99853			0.82668	0.75779
Ppp3Ca
WT/WT - CK	WT/WT - HK	CA/- - CK	CA/- - HK	CA/CA - CK	CA/CA - HK
0.94006	1.17005	1.0672	1.1448	1.16417	1.2324
1.01654	1.08003	1.09717	1.11048	1.1946	1.22663
1.04239	1.04348	1.12142	1.10492	1.19402	1.23157
1.01385	1.04246	1.04792	1.17184	1.15962	1.17558
0.98549	1.18246			1.17209	1.2354
0.94457	1.1204			1.18084	1.191
1.05709	1.14902			1.17936	1.12779

## Sheet: Figure 3C
Ppp1ca					Ppp1r1a					Ppp3ca
Plasma [K+]	WT/WT	CA/-	CA/CA		Plasma [K+]	WT/WT	CA/-	CA/CA		Plasma [K+]	WT/WT	CA/-	CA/CA
3.68	0.98159				3.68	1.03243				3.68	0.94006
3.82	0.99315				3.82	0.97813				3.82	1.01654
3.92	0.99722				3.92	0.95825				3.92	1.04239
3.86	0.99611				3.86	1.02503				3.86	1.01385
3.78	0.9982				3.78	1.01436				3.78	0.98549
3.73	1.01137				3.73	1.00298				3.73	0.94457
3.8	1.02236				3.8	0.98882				3.8	1.05709
4.05	1.04067				4.05	1.04106				4.05	1.14481
4.15	1.13341				4.15	0.96424				4.15	1.06039
4.03	1.19539				4.03	0.98205				4.03	0.99089
3.99	1.28052				3.99	1.01162				3.99	1.05199
4.1	1.22678				4.1	1.03173				4.1	1.12472
4.16	1.34537				4.16	0.99015				4.16	1.02749
4.23	1.22389				4.21	1.006				4.21	1.151
4.31	1.30601				4.39	0.98691				4.39	1.17005
4.43	1.31351				4.52	0.96976				4.52	1.08003
4.44	1.45567				4.43	0.99436				4.43	1.04348
4.31	1.4879				4.41	1.0142				4.41	1.04246
4.47	1.39728				4.56	1.01802				4.56	1.18246
4.38	1.59049				4.38	1.02471				4.38	1.1204
4.44	1.65877				4.44	0.99853				4.44	1.14902
4.14		1.20062			4.14		1.02581			4.14		1.0672
4.23		1.29726			4.23		0.96265			4.23		1.09717
4.29		1.38913			4.29		1.03375			4.29		1.12142
4.35		1.52835			4.35		0.93483			4.35		1.04792
4.56		1.69357			4.56		0.92676			4.56		1.10116
4.62		1.6455			4.62		0.89942			4.62		1.18422
4.72		1.77045			4.72		0.98391			4.72		1.16918
4.79		1.71258			4.79		0.96181			4.79		1.1172
5.13		1.68194			5.13		0.85996			5.13		1.1448
5.3		1.64142			5.3		0.87696			5.3		1.11048
5.36		1.72577			5.36		0.90293			5.36		1.10492
5.43		1.79469			5.43		0.82242			5.43		1.17184
4.79			1.78719		4.89			0.90136		4.89			1.16417
4.82			1.73271		5.06			0.83282		5.06			1.1946
4.89			1.78342		4.97			0.87931		4.97			1.19402
4.97			1.75474		4.79			0.91653		4.79			1.15962
5.06			1.79994		4.82			0.87266		4.82			1.17209
5.09			1.71047		5.09			0.81306		5.09			1.18084
5.14			1.84256		5.14			0.82668		5.14			1.17936
5.38			1.86466		5.38			0.69883		5.38			1.2137
5.4			1.77059		5.47			0.75306		5.47			1.21971
5.47			1.78502		5.49			0.85171		5.49			1.23057
5.49			1.75444		5.53			0.81541		5.53			1.21576
5.53			1.87634		5.4			0.75738		5.4			1.20114
5.57			1.77712		5.57			0.7969		5.57			1.2408
5.62			1.76728		5.62			0.80795		5.62			1.2308
5.69			1.79965		5.85			0.64867		5.85			1.2324
5.72			1.81056		5.69			0.70258		5.69			1.22663
5.74			1.86737		5.82			0.73177		5.82			1.23157
5.82			1.74353		5.74			0.79505		5.74			1.17558
5.83			1.78636		5.92			0.6954		5.92			1.2354
5.85			1.8062		5.72			0.73668		5.72			1.191
5.92			1.81324		5.83			0.75779		5.83			1.12779

## Sheet: Figure 4B
WT/WT
Control - PP1A	HK - PP1A	Control - I1	HK - I1	Control - Calcineurin	HK - Calcineurin
0.67612	1.92954	0.76299	1.27317	0.948003	0.993431
1.07245	1.44899	1.08298	1.23224	1.01666	1.17206
0.899405	2.4979	1.10745	1.32081	0.816815	1.39837
1.35203	2.30995	1.04658	1.3251	1.21852	1.85719
1.13167	3.22381	1.18699	1.24103	1.16296	1.94971
0.879384	2.56734	1.20433	1.07096	1.28397	2.16096
CA/-
Control - PP1A	HK - PP1A	Control - I1	HK - I1	Control - Calcineurin	HK - Calcineurin
1.12216	2.98939	0.894733	1.15331	0.794862	1.25941
1.061	2.59032	0.933942	1.04468	1.05054	1.11927
1.26194	3.26274	1.18462	1.01263	1.01466	1.22151
2.30372	3.62025	1.20897	0.746877	1.43036	1.98225
1.7147	3.46301	1.18433	0.587593	1.35947	2.0187
1.51844	2.9841	1.15873	0.620576	1.48077	2.24232
CA/CA
Control - PP1A	HK - PP1A	Control - I1	HK - I1	Control - Calcineurin	HK - Calcineurin
2.82486	4.30302	1.00841	0.837249	2.02277	2.13996
3.02253	4.61982	1.10834	0.912259	1.8054	2.20673
3.7265	3.5338	1.06817	0.820774	1.97362	2.18598
4.08836	3.43309	1.14458	0.607869	2.16229	2.0297
3.93489	3.80973	1.08357	0.364809	2.38305	2.13721
3.75655	3.39476	1.01276	0.222983	2.34174	2.02999

## Sheet: Figure 4C
PP1A Relatvie Pixel Intensity					Relative Values for Control K						Relative Values for High K
	Control	HK			Mouse 1	Mouse 2	Mouse 3	Mouse 4			Mouse 1	Mouse 2	Mouse 3	Mouse 4
Mouse 1	0.94	1.01			0.99	0.93	1	0.98			1.06	1.18	1.31	1.5
Mouse 2	0.98	1.18			0.98	0.94	0.96	0.98			0.99	1.18	1.42	1.5
Mouse 3	1.03	1.37			0.94	1.02	1.08	1.13			0.97	1.19	1.32	1.5
Mouse 4	1.08	1.45			0.97	0.89	1.11	1			1	1.28	1.41	1.36
					0.89	1	1.1	1.03			1.04	1.22	1.31	1.39
					1.01	1.05	1.04	1.02			0.9	1.27	1.28	1.41
					0.97	0.88	1.06	1.09			0.99	1.21	1.44	1.39
					0.88	0.93	0.92	0.99			1.01	1.28	1.37	1.49
					0.94	0.94	1.04	1.1			1.08	1.15	1.43	1.42
					0.84	1.04	1.08	1.16			1.02	1.16	1.45	1.5
					0.92	1	1.11	1.05			1.03	1.16	1.38	1.51
					0.95	0.88	0.94	1.14			1.02	1.08	1.4	1.36
					1.01	1.03	1.08	1.14			0.94	1.21	1.35	1.49
					0.95	1.03	0.99	1.16			0.95	1.24	1.29	1.43
					0.99	0.97	0.94	1.17			1.08	1.25	1.4	1.42
					1.03	1.03	1	1.13			1.09	1.13	1.34	1.54
					0.99	1.08	1.05	1.12			0.92	1.09	1.37	1.46
					0.91	1.04	1.1	1.17			1.1	1.19	1.39	1.52
					0.96	1	1.03	1.01			1.05	1.15	1.28	1.51
					0.93	0.89	1.03	1.14			1.03	1.11	1.35	1.49
					0.92	0.99	1.03	1.04			0.95	1.22	1.35	1.34
					1	0.95	0.92	1.05			1.06	1.13	1.45	1.5
					0.84	0.88	1.06	0.99			0.98	1.2	1.39	1.53
					0.98	0.93	1.08	1.05			1.05	1.27	1.28	1.47
					0.96	0.88	0.97	1.11			1.04	1.15	1.39	1.34
					0.87	1.05	1.09	0.97			1.08	1.11	1.38	1.54
					0.94	0.97	1	1.01			1.09	1.24	1.43	1.41
					0.93	0.96	1.09	1.12			1.07	1.12	1.41	1.49
					0.93	0.88	1.02	1.15			0.96	1.2	1.39	1.35
					0.94	1.06	1.11	1.04			1.04	1.26	1.48	1.5
					0.89	1.03	1.1	1.04			1.07	1.1	1.4	1.35
					0.84	1.08	0.98	1.17			1.03	1.18	1.44	1.4
					0.94	0.95	1.03	1.06			0.99	1.08	1.29	1.35
						0.94	0.92	1			0.92	1.12	1.3
						1.03	1.09	0.97			0.91	1.25
						0.91		0.97				1.08
						0.89
				Average	0.940303	0.975152	1.03455	1.07606			1.01457	1.17889	1.37265	1.44727

## Sheet: Figure 4D
I1 Relatvie Pixel Intensity					Relative Values for Control K						Relative Values for High K
	Control	HK			Mouse 1	Mouse 2	Mouse 3	Mouse 4			Mouse 1	Mouse 2	Mouse 3	Mouse 4
Mouse 1	1.46	0.71			1.44	0.69	0.85	0.84			0.61	0.52	0.44	0.54
Mouse 2	0.8	0.6			1.54	0.84	0.82	0.92			0.68	0.69	0.43	0.54
Mouse 3	0.85	0.53			1.5	0.88	0.85	0.94			0.75	0.66	0.48	0.44
Mouse 4	0.89	0.5			1.54	0.79	0.88	0.9			0.6	0.6	0.51	0.53
					1.55	0.8	0.88	0.8			0.79	0.62	0.5	0.4
					1.53	0.72	0.76	0.8			0.76	0.56	0.49	0.6
					1.5	0.72	0.85	0.96			0.66	0.64	0.49	0.59
					1.53	0.76	0.75	0.8			0.79	0.54	0.59	0.52
					1.52	0.87	0.9	0.8			0.75	0.5	0.53	0.5
					1.5	0.76	0.95	0.83			0.72	0.63	0.55	0.44
					1.49	0.83	0.8	0.99			0.64	0.53	0.47	0.44
					1.44	0.75	0.87	0.9			0.73	0.5	0.51	0.56
					1.41	0.85	0.89	0.91			0.77	0.69	0.62	0.47
					1.55	0.79	0.87	0.92			0.79	0.53	0.47	0.42
					1.41	0.86	0.91	0.91			0.6	0.65	0.61	0.49
					1.52	0.72	0.92	0.97			0.71	0.54	0.62	0.49
					1.39	0.81	0.75	0.89			0.73	0.65	0.53	0.54
					1.37	0.75	0.87	0.89			0.8	0.57	0.54	0.42
					1.42	0.82	0.8	0.93			0.6	0.52	0.51	0.52
					1.46	0.88	0.76	0.82			0.7	0.56	0.42	0.58
					1.52	0.85	0.82	0.8			0.73	0.58	0.61	0.56
					1.4	0.76	0.92	0.89			0.8	0.64	0.45	0.41
					1.52	0.89	0.85	0.81			0.61	0.52	0.48	0.41
					1.37	0.79	0.82	0.84			0.75	0.68	0.58	0.41
					1.47	0.76	0.86	0.99			0.66	0.54	0.59	0.55
					1.43	0.77	0.86	0.95			0.78	0.68	0.42	0.5
					1.37	0.73	0.89	0.93			0.76	0.7	0.62	0.6
					1.38	0.88	0.83	0.95			0.77	0.57	0.61	0.51
					1.38	0.82	0.94	0.94			0.74	0.69	0.61	0.59
					1.38	0.79	0.85	0.94			0.6	0.64	0.47	0.44
					1.36		0.78	0.86			0.78		0.62	0.56
					1.45			0.88					0.59
					1.38
				Average	1.45515	0.797667	0.85	0.890625			0.714839	0.598	0.53	0.502258

[truncated: 2 more sheets: Figure 5A, Figure 5B]
